# Supplementary material for: Effects of Oxygen on Lattice Defects in Single-Crystalline Mg2Si Thermoelectrics
Source: Nanomaterials (Basel). 2023 Mar 30;13(7):1222. doi: 10.3390/nano13071222 (PMC10097258; doi:10.3390/nano13071222)
Supplement: Supplementary file 1 [file nanomaterials-13-01222-s001.zip]

Archive with 1 entries (1 files):
- nanomaterials-2221850-supplementary.pdf
